# Supplementary material for: Chitinolytic and Fungicidal Potential of the Marine Bacterial Strains Habituating Pacific Ocean Regions
Source: Microorganisms. 2023 Sep 8;11(9):2255. doi: 10.3390/microorganisms11092255 (PMC10535946; doi:10.3390/microorganisms11092255)
Supplement: Supplementary file 1 [file microorganisms-11-02255-s001.zip]

Archive with 5 entries (5 files):
- Figure S1.png
- Figure S2.png
- Figure S3.png
- Figure S4.png
- microorganisms-2586383-Supplementary Tables.pdf
